# Supplementary material for: Enzymatic synthesis of mono- and trifluorinated alanine enantiomers expands the scope of fluorine biocatalysis
Source: Commun Chem. 2024 May 9;7:104. doi: 10.1038/s42004-024-01188-1 (PMC11082193; doi:10.1038/s42004-024-01188-1)
Supplement: Supplementary file 5 — Supplementary Data 2 [file 42004_2024_1188_MOESM5_ESM.xlsx]

## Sheet: Fig. 2a
	StDAPDH
			V0 (U/mg))						V0 (U/mg))
	[Pyr] (mM)	Series 1	Series 2	Series 3	Average		[FPyr] (mM)	Series 1	Series 2	Series 3	Average
	0	0	0	0	0		0	0	0	0	0
	1.5625	0.380439	0.39789	0.383929	0.387419		0.9375	0.0116667	0.0117982	0.0125903	0.0120184
	3.125	0.589855	0.596835	0.593345	0.593345		1.875	0.0203666	0.0208464	0.0220361	0.021083
	6.25	0.851625	0.855115	0.872566	0.859768		3.75	0.035136	0.0353632	0.0378427	0.036114
	12.5	1.13783	1.14481	1.16226	1.1483		7.5	0.0544818	0.0555579	0.0592241	0.0564213
	25	1.39611	1.39262	1.43799	1.4089		15	0.0771501	0.078283	0.0841851	0.0798727
	50	1.59854	1.60203	1.65788	1.61948		30	0.104215	0.106968	0.115659	0.108948
	100	1.68231	1.68929	1.74862	1.70674		60	0.126202	0.131045	0.140191	0.132479
							120	0.134392	0.141822	0.155453	0.143889
	VpALD
			V0 (U/mg))						V0 (U/mg))						V0 (U/mg))
	[Pyr] (mM)	Series 1	Series 2	Series 3	Average		[FPyr] (mM)	Series 1	Series 2	Series 3	Average		[F3Pyr] (mM)	Series 1	Series 2	Series 3	Average
	0	0	0	0	0		0	0	0	0	0		0	0	0	0	0
	0.078125	47.0127	46.009	45.7449	46.2555		0.078125	2.95811	3.17997	3.47578	3.20462		3.125	0.00132082	0.0011143	0.00116901	0.00120138
	0.15625	79.2348	79.2348	81.876	80.1152		0.15625	5.23832	5.44785	5.71901	5.4684		6.25	0.00233186	0.00212379	0.00216695	0.00220753
	0.3125	128.36	129.945	132.058	130.121		0.3125	7.61713	7.67876	7.77737	7.69109		12.5	0.00409655	0.00406264	0.00447954	0.00421291
	0.625	178.014	180.127	182.24	180.127		0.625	9.88502	9.93432	9.67549	9.83161		25	0.00793571	0.00807211	0.00852754	0.00817845
	1.25	206.539	209.708	212.878	209.708		1.25	10.7108	10.6615	10.3904	10.5876		50	0.0136035	0.0138686	0.0146962	0.0140561
	2.5	204.954	208.652	212.878	208.828		2.5	10.7478	10.6492	10.4027	10.5999		100	0.0217442	0.0222991	0.0234711	0.0225048
													200	0.0314616	0.0320511	0.0334266	0.0323131
													400	0.0391314	0.0398026	0.0414078	0.0401139
													800	0.0430404	0.0429655	0.0408029	0.0422696

## Sheet: Fig. 2b
	FAla					F3Ala
		F-signal intensity (A.U.)					F-signal intensity (A.U.)
	Time (min)	StDAPDH	VpALD			Time (min)	StDAPDH	VpALD
	0	0	0			5	880172	25320408
	5	2822062	3018119			10	1006424	46870392
	10	6302015	5716000			15	1866504	66679920
	15	9396903	7597451			20	2188872	86916096
	20	12311060	10932242			25	3569720	110177072
	25	14674665	11954270			30	3404416	131811440
	30	16397837	13878420			35	4465848	155791336
	35	16717194	14436932			40	4926417	179147616
	40	16882397	16235922			45	4978608	201423344
	45	17079869	15547704			50	6062320	224365024
	50	17742625	16698863			55	5674024	247339872
	55	17975317	16749898			60	6476088	270965344
	60	18059472	16846193			65	7769688	292530320
	65	18782654	16626931			70	7230864	314179440
	70	18537608	17458911			75	8166768	335297928
	75	18840925	17612954			80	8564716	356360304
	80	19037977	16438226			85	9062768	375780760
	85	18082791	15828781			90	9847632	396088616
	90	18375909	17248812			95	10504256	414598776
	95	18443555	16029555			100	11049360	431174944
	100	17796694	16008636			105	11634392	448450064
	105	17699257	16077852			110	11508392	464383816
	110	18264625	16087116			115	12385616	478126472
	115	18394931	15932404			120	13052088	490141888
	120	16799156	16625062

## Sheet: Fig. 3b
											Absorbance340nm (A.U.)
				Blank					VpALD					VpALD+SlALR					VpALD+SlALR+DAAO
	Time (min)	Series 1	Series 2	Series 3	Average	SD	Series 1	Series 2	Series 3	Average	SD	Series 1	Series 2	Series 3	Average	SD	Series 1	Series 2	Series 3	Average	SD
	0	2.799	2.81	2.811	2.80667	0.00665833	2.743	2.713	2.718	2.72467	0.0160728	2.717	2.725	2.756	2.73267	0.0205994	2.796	2.793	2.84	2.80967	0.0263122
	0.833333	2.798	2.813	2.806	2.80567	0.00750555	2.714	2.685	2.688	2.69567	0.0159478	2.684	2.693	2.729	2.702	0.0238118	2.769	2.763	2.81	2.78067	0.0255799
	1.66667	2.796	2.81	2.804	2.80333	0.00702377	2.684	2.652	2.671	2.669	0.0160935	2.651	2.658	2.696	2.66833	0.0242143	2.738	2.732	2.777	2.749	0.0244336
	2.5	2.799	2.807	2.807	2.80433	0.0046188	2.654	2.619	2.624	2.63233	0.0189297	2.613	2.618	2.658	2.62967	0.0246644	2.702	2.694	2.742	2.71267	0.0257164
	3.33333	2.794	2.805	2.805	2.80133	0.00635085	2.62	2.582	2.589	2.597	0.0202237	2.573	2.58	2.621	2.59133	0.0259294	2.663	2.658	2.702	2.67433	0.0240901
	4.16667	2.797	2.813	2.807	2.80567	0.0080829	2.583	2.542	2.549	2.558	0.0219317	2.53	2.535	2.576	2.547	0.0252389	2.624	2.614	2.664	2.634	0.0264575
	5	2.795	2.809	2.8	2.80133	0.0070946	2.545	2.502	2.51	2.519	0.0228692	2.479	2.485	2.526	2.49667	0.0255799	2.583	2.574	2.621	2.59267	0.0249466
	5.83333	2.793	2.807	2.809	2.803	0.0087178	2.502	2.458	2.467	2.47567	0.0232451	2.425	2.431	2.477	2.44433	0.0284488	2.541	2.534	2.575	2.55	0.0219317
	6.66667	2.79	2.805	2.8	2.79833	0.00763763	2.457	2.411	2.421	2.42967	0.0241937	2.369	2.375	2.419	2.38767	0.0273008	2.494	2.489	2.526	2.503	0.0200749
	7.5	2.79	2.8	2.801	2.797	0.00608276	2.41	2.364	2.375	2.383	0.0240208	2.311	2.316	2.359	2.32867	0.0263881	2.445	2.441	2.471	2.45233	0.0162891
	8.33333	2.789	2.804	2.798	2.797	0.00754983	2.365	2.316	2.327	2.336	0.0257099	2.248	2.251	2.3	2.26633	0.0291947	2.393	2.391	2.393	2.39233	0.0011547
	9.16667	2.788	2.802	2.8	2.79667	0.00757188	2.314	2.266	2.278	2.286	0.02498	2.182	2.187	2.234	2.201	0.028688	2.343	2.343	2.338	2.34133	0.00288675
	10	2.789	2.8	2.797	2.79533	0.00568624	2.265	2.214	2.228	2.23567	0.0263502	2.116	2.118	2.167	2.13367	0.0288848	2.289	2.289	2.279	2.28567	0.0057735
	10.8333	2.786	2.801	2.797	2.79467	0.00776745	2.214	2.164	2.177	2.185	0.0259422	2.047	2.05	2.1	2.06567	0.0297714	2.234	2.236	2.224	2.23133	0.0064291
	11.6667	2.787	2.798	2.795	2.79333	0.00568624	2.164	2.114	2.128	2.13533	0.0257941	1.978	1.98	2.03	1.996	0.0294618	2.178	2.182	2.167	2.17567	0.00776745
	12.5	2.785	2.8	2.796	2.79367	0.00776745	2.115	2.065	2.079	2.08633	0.0257941	1.909	1.909	1.958	1.92533	0.0282902	2.122	2.127	2.11	2.11967	0.00873689
	13.3333	2.784	2.793	2.795	2.79067	0.00585947	2.067	2.018	2.033	2.03933	0.0251064	1.841	1.842	1.889	1.85733	0.0274287	2.065	2.069	2.05	2.06133	0.0100167
	14.1667	2.779	2.796	2.795	2.79	0.00953939	2.019	1.972	1.988	1.993	0.0238956	1.774	1.775	1.819	1.78933	0.025697	2.009	2.012	1.988	2.003	0.0130767
	15	2.78	2.795	2.794	2.78967	0.0083865	1.975	1.926	1.945	1.94867	0.0247049	1.708	1.709	1.75	1.72233	0.0239653	1.951	1.953	1.927	1.94367	0.0144684
	15.8333	2.781	2.795	2.793	2.78967	0.00757188	1.931	1.884	1.903	1.906	0.0236432	1.644	1.644	1.683	1.657	0.0225167	1.892	1.894	1.864	1.88333	0.016773
	16.6667	2.777	2.793	2.794	2.788	0.00953939	1.886	1.843	1.861	1.86333	0.0215948	1.581	1.583	1.613	1.59233	0.0179258	1.839	1.835	1.802	1.82533	0.020306
	17.5	2.779	2.793	2.791	2.78767	0.00757188	1.846	1.805	1.825	1.82533	0.020502	1.523	1.524	1.455	1.50067	0.0395517	1.778	1.78	1.741	1.76633	0.0219621
	18.3333	2.78	2.794	2.788	2.78733	0.00702377	1.816	1.773	1.792	1.79367	0.0215484	1.465	1.469	1.407	1.447	0.0346987	1.715	1.721	1.682	1.706	0.021
	19.1667	2.78	2.794	2.79	2.788	0.0072111	1.787	1.745	1.759	1.76367	0.0213854	1.41	1.417	1.359	1.39533	0.0316596	1.657	1.664	1.624	1.64833	0.021362
	20	2.778	2.796	2.79	2.788	0.00916515	1.76	1.72	1.732	1.73733	0.0205264	1.359	1.366	1.313	1.346	0.0287924	1.599	1.609	1.567	1.59167	0.0219393
	20.8333	2.778	2.792	2.79	2.78667	0.00757188	1.734	1.697	1.709	1.71333	0.0188768	1.314	1.317	1.269	1.3	0.0268887	1.543	1.554	1.511	1.536	0.0223383
	21.6667	2.775	2.795	2.791	2.787	0.010583	1.707	1.677	1.687	1.69033	0.0152753	1.271	1.279	1.228	1.25933	0.0274287	1.49	1.499	1.458	1.48233	0.0215484
	22.5	2.774	2.794	2.789	2.78567	0.0104083	1.688	1.659	1.669	1.672	0.0147309	1.234	1.239	1.192	1.22167	0.0258134	1.439	1.44	1.406	1.42833	0.0193477
	23.3333	2.777	2.794	2.79	2.787	0.00888819	1.672	1.647	1.653	1.65733	0.0130512	1.201	1.202	1.16	1.18767	0.0239653	1.387	1.392	1.357	1.37867	0.0189297
	24.1667	2.772	2.791	2.788	2.78367	0.0102144	1.655	1.636	1.637	1.64267	0.0106927	1.168	1.17	1.13	1.156	0.0225389	1.337	1.344	1.31	1.33033	0.0179536
	25	2.776	2.791	2.79	2.78567	0.0083865	1.643	1.626	1.63	1.633	0.00888819	1.136	1.141	1.102	1.12633	0.0212211	1.289	1.302	1.265	1.28533	0.0187705
	25.8333	2.779	2.791	2.791	2.787	0.0069282	1.636	1.619	1.62	1.625	0.00953939	1.106	1.114	1.076	1.09867	0.0200333	1.244	1.258	1.221	1.241	0.0186815
	26.6667	2.778	2.795	2.792	2.78833	0.00907377	1.629	1.613	1.611	1.61767	0.00986577	1.081	1.088	1.051	1.07333	0.0196554	1.2	1.216	1.179	1.19833	0.0185562
	27.5	2.776	2.79	2.79	2.78533	0.0080829	1.624	1.607	1.606	1.61233	0.010116	1.055	1.062	1.027	1.048	0.0185203	1.159	1.175	1.139	1.15767	0.018037
	28.3333	2.777	2.786	2.782	2.78167	0.00450925	1.617	1.603	1.603	1.60767	0.0080829	1.033	1.038	1.002	1.02433	0.0195021	1.119	1.135	1.1	1.118	0.0175214
	29.1667	2.772	2.785	2.784	2.78033	0.00723418	1.613	1.598	1.6	1.60367	0.00814453	1.01	1.015	0.976	1.00033	0.0212211	1.08	1.095	1.062	1.079	0.0165227
	30	2.772	2.782	2.778	2.77733	0.00503322	1.605	1.597	1.599	1.60033	0.00416333	0.988	0.997	0.957	0.980667	0.0209841	1.043	1.058	1.025	1.042	0.0165227
	30.8333	2.764	2.78	2.78	2.77467	0.0092376	1.602	1.595	1.597	1.598	0.00360555	0.968	0.978	0.939	0.961667	0.0202567	1.007	1.024	0.99	1.007	0.017
	31.6667	2.768	2.781	2.776	2.775	0.00655744	1.601	1.593	1.596	1.59667	0.00404145	0.949	0.959	0.923	0.943667	0.0185831	0.972	0.991	0.957	0.973333	0.0170392
	32.5	2.764	2.781	2.779	2.77467	0.00929157	1.6	1.592	1.594	1.59533	0.00416333	0.932	0.94	0.906	0.926	0.0177764	0.938	0.958	0.924	0.94	0.017088
	33.3333	2.764	2.78	2.776	2.77333	0.00832666	1.599	1.591	1.592	1.594	0.0043589	0.915	0.922	0.89	0.909	0.0168226	0.905	0.925	0.892	0.907333	0.0166233
	34.1667	2.76	2.78	2.771	2.77033	0.0100167	1.594	1.589	1.591	1.59133	0.00251661	0.9	0.905	0.874	0.893	0.0166433	0.874	0.892	0.861	0.875667	0.0155671
	35	2.761	2.775	2.773	2.76967	0.00757188	1.593	1.587	1.591	1.59033	0.00305505	0.884	0.889	0.859	0.877333	0.0160728	0.841	0.862	0.83	0.844333	0.0162583
	35.8333	2.761	2.777	2.779	2.77233	0.00986577	1.592	1.587	1.59	1.58967	0.00251661	0.869	0.874	0.844	0.862333	0.0160728	0.81	0.831	0.8	0.813667	0.0158219
	36.6667	2.757	2.774	2.773	2.768	0.00953939	1.592	1.586	1.589	1.589	0.003	0.853	0.858	0.83	0.847	0.0149332	0.78	0.802	0.77	0.784	0.0163707
	37.5	2.758	2.778	2.775	2.77033	0.0107858	1.591	1.585	1.587	1.58767	0.00305505	0.837	0.844	0.816	0.832333	0.0145717	0.75	0.774	0.742	0.755333	0.0166533
	38.3333	2.754	2.777	2.775	2.76867	0.012741	1.591	1.584	1.586	1.587	0.00360555	0.822	0.83	0.802	0.818	0.0144222	0.721	0.746	0.713	0.726667	0.0172143
	39.1667	2.757	2.777	2.774	2.76933	0.0107858	1.589	1.584	1.585	1.586	0.00264575	0.807	0.815	0.789	0.803667	0.0133167	0.692	0.718	0.685	0.698333	0.0173877
	40	2.758	2.779	2.768	2.76833	0.010504	1.588	1.582	1.585	1.585	0.003	0.794	0.801	0.776	0.790333	0.012897	0.664	0.69	0.656	0.67	0.0177764
	40.8333	2.754	2.776	2.775	2.76833	0.0124231	1.588	1.582	1.583	1.58433	0.00321455	0.781	0.788	0.764	0.777667	0.0123423	0.636	0.661	0.629	0.642	0.0168226
	41.6667	2.752	2.772	2.769	2.76433	0.0107858	1.589	1.583	1.583	1.585	0.0034641	0.769	0.775	0.751	0.765	0.01249	0.609	0.634	0.601	0.614667	0.0172143
	42.5	2.748	2.772	2.773	2.76433	0.0141539	1.588	1.582	1.582	1.584	0.0034641	0.757	0.763	0.74	0.753333	0.0119304	0.581	0.609	0.575	0.588333	0.0181475
	43.3333	2.751	2.777	2.769	2.76567	0.0133167	1.588	1.582	1.581	1.58367	0.00378594	0.744	0.751	0.729	0.741333	0.0112398	0.554	0.583	0.549	0.562	0.0183576
	44.1667	2.753	2.775	2.768	2.76533	0.0112398	1.588	1.58	1.58	1.58267	0.0046188	0.732	0.739	0.718	0.729667	0.0106927	0.528	0.558	0.523	0.536333	0.0189297
	45	2.75	2.773	2.769	2.764	0.0122882	1.587	1.577	1.579	1.581	0.0052915	0.72	0.727	0.706	0.717667	0.0106927	0.502	0.532	0.498	0.510667	0.0185831
	45.8333	2.751	2.771	2.766	2.76267	0.0104083	1.586	1.574	1.579	1.57967	0.00602771	0.709	0.716	0.695	0.706667	0.0106927	0.477	0.507	0.473	0.485667	0.0185831
	46.6667	2.748	2.768	2.766	2.76067	0.0110151	1.586	1.574	1.578	1.57933	0.0061101	0.699	0.705	0.684	0.696	0.0108167	0.454	0.482	0.449	0.461667	0.0177858
	47.5	2.749	2.769	2.764	2.76067	0.0104083	1.586	1.575	1.578	1.57967	0.00568624	0.688	0.694	0.674	0.685333	0.0102632	0.43	0.459	0.427	0.438667	0.017673
	48.3333	2.749	2.765	2.767	2.76033	0.00986577	1.586	1.574	1.577	1.579	0.006245	0.678	0.684	0.665	0.675667	0.00971253	0.408	0.437	0.406	0.417	0.0173494
	49.1667	2.749	2.766	2.767	2.76067	0.010116	1.583	1.574	1.576	1.57767	0.00472582	0.667	0.674	0.655	0.665333	0.00960902	0.387	0.416	0.386	0.396333	0.0170392
	50	2.747	2.763	2.766	2.75867	0.0102144	1.583	1.573	1.576	1.57733	0.0051316	0.657	0.664	0.646	0.655667	0.00907377	0.369	0.396	0.368	0.377667	0.015885
	50.8333	2.75	2.763	2.76	2.75767	0.00680686	1.58	1.571	1.575	1.57533	0.00450925	0.648	0.654	0.636	0.646	0.00916515	0.353	0.377	0.352	0.360667	0.0141539
	51.6667	2.747	2.762	2.764	2.75767	0.00929157	1.581	1.57	1.575	1.57533	0.00550757	0.638	0.644	0.627	0.636333	0.00862168	0.34	0.359	0.34	0.346333	0.0109697
	52.5	2.748	2.761	2.76	2.75633	0.00723418	1.581	1.57	1.573	1.57467	0.00568624	0.629	0.635	0.618	0.627333	0.00862168	0.329	0.345	0.33	0.334667	0.00896289
	53.3333	2.747	2.76	2.76	2.75567	0.00750555	1.58	1.569	1.572	1.57367	0.00568624	0.621	0.626	0.61	0.619	0.00818535	0.321	0.333	0.322	0.325333	0.00665833
	54.1667	2.749	2.762	2.754	2.755	0.00655744	1.578	1.569	1.571	1.57267	0.00472582	0.612	0.618	0.602	0.610667	0.0080829	0.316	0.324	0.318	0.319333	0.00416333
	55	2.743	2.758	2.76	2.75367	0.00929157	1.576	1.569	1.569	1.57133	0.00404145	0.603	0.609	0.594	0.602	0.00754983	0.313	0.317	0.315	0.315	0.002
	55.8333	2.743	2.759	2.753	2.75167	0.0080829	1.573	1.568	1.569	1.57	0.00264575	0.595	0.601	0.585	0.593667	0.0080829	0.312	0.313	0.314	0.313	0.001
	56.6667	2.739	2.756	2.755	2.75	0.00953939	1.574	1.567	1.569	1.57	0.00360555	0.587	0.592	0.577	0.585333	0.00763763	0.311	0.31	0.313	0.311333	0.00152753
	57.5	2.741	2.756	2.75	2.749	0.00754983	1.575	1.566	1.568	1.56967	0.00472582	0.579	0.584	0.57	0.577667	0.0070946	0.311	0.309	0.313	0.311	0.002
	58.3333	2.741	2.756	2.752	2.74967	0.00776745	1.576	1.567	1.568	1.57033	0.00493288	0.572	0.577	0.563	0.570667	0.0070946	0.31	0.309	0.312	0.310333	0.00152753
	59.1667	2.74	2.757	2.753	2.75	0.00888819	1.573	1.566	1.567	1.56867	0.00378594	0.564	0.569	0.555	0.562667	0.0070946	0.31	0.308	0.312	0.31	0.002
	60	2.739	2.752	2.753	2.748	0.00781025	1.571	1.565	1.567	1.56767	0.00305505	0.556	0.561	0.548	0.555	0.00655744	0.31	0.308	0.312	0.31	0.002
	60.8333	2.734	2.754	2.752	2.74667	0.0110151	1.569	1.565	1.566	1.56667	0.00208167	0.548	0.554	0.541	0.547667	0.00650641	0.31	0.308	0.312	0.31	0.002
	61.6667	2.73	2.752	2.751	2.74433	0.0124231	1.568	1.563	1.565	1.56533	0.00251661	0.541	0.547	0.534	0.540667	0.00650641	0.31	0.308	0.312	0.31	0.002
	62.5	2.725	2.751	2.747	2.741	0.014	1.568	1.562	1.563	1.56433	0.00321455	0.534	0.54	0.528	0.534	0.006	0.31	0.307	0.312	0.309667	0.00251661
	63.3333	2.73	2.751	2.745	2.742	0.0108167	1.568	1.562	1.563	1.56433	0.00321455	0.528	0.533	0.521	0.527333	0.00602771	0.31	0.308	0.312	0.31	0.002
	64.1667	2.726	2.747	2.746	2.73967	0.0118462	1.566	1.561	1.562	1.563	0.00264575	0.522	0.527	0.515	0.521333	0.00602771	0.31	0.308	0.311	0.309667	0.00152753
	65	2.73	2.751	2.745	2.742	0.0108167	1.566	1.561	1.561	1.56267	0.00288675	0.515	0.52	0.509	0.514667	0.00550757	0.31	0.307	0.311	0.309333	0.00208167
	65.8333	2.728	2.748	2.747	2.741	0.0112694	1.564	1.559	1.56	1.561	0.00264575	0.509	0.514	0.503	0.508667	0.00550757	0.309	0.307	0.311	0.309	0.002
	66.6667	2.728	2.741	2.743	2.73733	0.00814453	1.564	1.557	1.558	1.55967	0.00378594	0.502	0.507	0.497	0.502	0.005	0.309	0.307	0.311	0.309	0.002
	67.5	2.728	2.74	2.742	2.73667	0.00757188	1.564	1.556	1.559	1.55967	0.00404145	0.496	0.502	0.491	0.496333	0.00550757	0.309	0.307	0.311	0.309	0.002
	68.3333	2.727	2.744	2.746	2.739	0.0104403	1.564	1.555	1.558	1.559	0.00458258	0.491	0.496	0.486	0.491	0.005	0.309	0.307	0.311	0.309	0.002
	69.1667	2.727	2.747	2.745	2.73967	0.0110151	1.563	1.555	1.558	1.55867	0.00404145	0.485	0.49	0.48	0.485	0.005	0.309	0.307	0.311	0.309	0.002
	70	2.726	2.742	2.742	2.73667	0.0092376	1.562	1.555	1.557	1.558	0.00360555	0.48	0.484	0.475	0.479667	0.00450925	0.309	0.307	0.311	0.309	0.002
	70.8333	2.724	2.744	2.743	2.737	0.0112694	1.562	1.554	1.555	1.557	0.0043589	0.474	0.478	0.47	0.474	0.004	0.309	0.307	0.311	0.309	0.002
	71.6667	2.726	2.742	2.741	2.73633	0.00896289	1.561	1.552	1.554	1.55567	0.00472582	0.468	0.473	0.465	0.468667	0.00404145	0.309	0.307	0.31	0.308667	0.00152753
	72.5	2.722	2.741	2.737	2.73333	0.0100167	1.561	1.552	1.554	1.55567	0.00472582	0.463	0.468	0.459	0.463333	0.00450925	0.309	0.306	0.31	0.308333	0.00208167
	73.3333	2.72	2.745	2.739	2.73467	0.0130512	1.56	1.551	1.554	1.555	0.00458258	0.458	0.463	0.454	0.458333	0.00450925	0.309	0.307	0.31	0.308667	0.00152753
	74.1667	2.721	2.743	2.737	2.73367	0.0113725	1.56	1.551	1.554	1.555	0.00458258	0.453	0.457	0.45	0.453333	0.00351188	0.309	0.307	0.31	0.308667	0.00152753
	75	2.718	2.741	2.732	2.73033	0.0115902	1.559	1.552	1.552	1.55433	0.00404145	0.448	0.453	0.445	0.448667	0.00404145	0.309	0.307	0.31	0.308667	0.00152753
	75.8333	2.716	2.736	2.73	2.72733	0.0102632	1.558	1.551	1.551	1.55333	0.00404145	0.443	0.448	0.44	0.443667	0.00404145	0.308	0.306	0.31	0.308	0.002
	76.6667	2.711	2.736	2.726	2.72433	0.0125831	1.558	1.549	1.551	1.55267	0.00472582	0.438	0.443	0.436	0.439	0.00360555	0.308	0.306	0.31	0.308	0.002
	77.5	2.709	2.734	2.73	2.72433	0.0134288	1.556	1.548	1.55	1.55133	0.00416333	0.433	0.438	0.43	0.433667	0.00404145	0.308	0.306	0.309	0.307667	0.00152753
	78.3333	2.704	2.733	2.728	2.72167	0.0155027	1.556	1.547	1.55	1.551	0.00458258	0.429	0.434	0.426	0.429667	0.00404145	0.308	0.306	0.31	0.308	0.002
	79.1667	2.703	2.735	2.727	2.72167	0.0166533	1.555	1.547	1.55	1.55067	0.00404145	0.424	0.429	0.422	0.425	0.00360555	0.308	0.306	0.309	0.307667	0.00152753
	80	2.706	2.729	2.724	2.71967	0.0120968	1.554	1.548	1.549	1.55033	0.00321455	0.42	0.425	0.418	0.421	0.00360555	0.308	0.306	0.31	0.308	0.002
	80.8333	2.705	2.726	2.727	2.71933	0.0124231	1.554	1.546	1.548	1.54933	0.00416333	0.415	0.42	0.414	0.416333	0.00321455	0.308	0.306	0.31	0.308	0.002
	81.6667	2.702	2.724	2.726	2.71733	0.0133167	1.554	1.546	1.547	1.549	0.0043589	0.412	0.416	0.41	0.412667	0.00305505	0.308	0.306	0.309	0.307667	0.00152753
	82.5	2.702	2.725	2.724	2.717	0.013	1.552	1.545	1.546	1.54767	0.00378594	0.407	0.412	0.406	0.408333	0.00321455	0.308	0.306	0.309	0.307667	0.00152753
	83.3333	2.703	2.726	2.721	2.71667	0.0120968	1.551	1.543	1.545	1.54633	0.00416333	0.403	0.408	0.402	0.404333	0.00321455	0.308	0.305	0.309	0.307333	0.00208167
	84.1667	2.703	2.72	2.722	2.715	0.0104403	1.55	1.542	1.544	1.54533	0.00416333	0.399	0.404	0.398	0.400333	0.00321455	0.308	0.305	0.309	0.307333	0.00208167
	85	2.704	2.724	2.723	2.717	0.0112694	1.549	1.542	1.544	1.545	0.00360555	0.395	0.4	0.394	0.396333	0.00321455	0.308	0.305	0.309	0.307333	0.00208167
	85.8333	2.704	2.722	2.723	2.71633	0.0106927	1.549	1.542	1.543	1.54467	0.00378594	0.391	0.396	0.391	0.392667	0.00288675	0.308	0.305	0.309	0.307333	0.00208167
	86.6667	2.7	2.721	2.723	2.71467	0.012741	1.547	1.541	1.542	1.54333	0.00321455	0.387	0.393	0.387	0.389	0.0034641	0.307	0.305	0.309	0.307	0.002
	87.5	2.705	2.722	2.72	2.71567	0.00929157	1.545	1.54	1.542	1.54233	0.00251661	0.384	0.389	0.384	0.385667	0.00288675	0.307	0.305	0.309	0.307	0.002
	88.3333	2.699	2.72	2.718	2.71233	0.0115902	1.543	1.54	1.54	1.541	0.00173205	0.38	0.385	0.38	0.381667	0.00288675	0.307	0.305	0.308	0.306667	0.00152753
	89.1667	2.701	2.722	2.717	2.71333	0.0109697	1.542	1.539	1.54	1.54033	0.00152753	0.377	0.382	0.376	0.378333	0.00321455	0.307	0.305	0.308	0.306667	0.00152753
	90	2.696	2.72	2.717	2.711	0.0130767	1.542	1.538	1.539	1.53967	0.00208167	0.373	0.378	0.373	0.374667	0.00288675	0.307	0.305	0.308	0.306667	0.00152753
	90.8333	2.699	2.718	2.716	2.711	0.0104403	1.543	1.537	1.538	1.53933	0.00321455	0.37	0.375	0.37	0.371667	0.00288675	0.307	0.305	0.308	0.306667	0.00152753
	91.6667	2.697	2.723	2.714	2.71133	0.0132035	1.544	1.537	1.537	1.53933	0.00404145	0.367	0.371	0.367	0.368333	0.0023094	0.307	0.305	0.308	0.306667	0.00152753
	92.5	2.698	2.719	2.718	2.71167	0.0118462	1.543	1.536	1.536	1.53833	0.00404145	0.364	0.368	0.364	0.365333	0.0023094	0.307	0.305	0.308	0.306667	0.00152753
	93.3333	2.696	2.719	2.715	2.71	0.0122882	1.542	1.535	1.535	1.53733	0.00404145	0.36	0.365	0.361	0.362	0.00264575	0.306	0.305	0.308	0.306333	0.00152753
	94.1667	2.696	2.717	2.713	2.70867	0.0111505	1.54	1.534	1.534	1.536	0.0034641	0.357	0.361	0.357	0.358333	0.0023094	0.307	0.304	0.307	0.306	0.00173205
	95	2.695	2.714	2.715	2.708	0.0112694	1.539	1.533	1.533	1.535	0.0034641	0.354	0.359	0.354	0.355667	0.00288675	0.306	0.304	0.307	0.305667	0.00152753
	95.8333	2.691	2.713	2.71	2.70467	0.0119304	1.539	1.532	1.532	1.53433	0.00404145	0.351	0.356	0.352	0.353	0.00264575	0.306	0.304	0.307	0.305667	0.00152753
	96.6667	2.69	2.712	2.713	2.705	0.013	1.539	1.532	1.531	1.534	0.0043589	0.348	0.353	0.348	0.349667	0.00288675	0.306	0.304	0.307	0.305667	0.00152753
	97.5	2.687	2.712	2.708	2.70233	0.0134288	1.538	1.531	1.53	1.533	0.0043589	0.345	0.35	0.346	0.347	0.00264575	0.306	0.304	0.307	0.305667	0.00152753
	98.3333	2.689	2.705	2.708	2.70067	0.0102144	1.535	1.53	1.53	1.53167	0.00288675	0.343	0.347	0.343	0.344333	0.0023094	0.306	0.304	0.307	0.305667	0.00152753
	99.1667	2.685	2.703	2.706	2.698	0.0113578	1.531	1.528	1.528	1.529	0.00173205	0.339	0.344	0.34	0.341	0.00264575	0.306	0.304	0.307	0.305667	0.00152753
	100	2.683	2.704	2.703	2.69667	0.0118462	1.529	1.527	1.528	1.528	0.001	0.337	0.341	0.338	0.338667	0.00208167	0.306	0.304	0.307	0.305667	0.00152753

## Sheet: Fig. 3c
	VpALD+SlALR
			F-signal intensity (A.U.)
	Time (min)	FPyr	FAla	Free F-
	5	925102822	4339020	24327469
	10	923144616	6608798	35950340
	15	912274679	8557599	66940841
	20	905961180	9661600	85322945
	25	899969794	11290932	103902116
	30	893740385	12935305	121292382
	35	886322969	12699261	140156935
	40	875158233	13220806	152745912
	45	868410511	12390873	167864838
	50	862177127	12386683	177041266
	55	860787233	11300591	187230586
	60	852725173	10581351	193897027
	65	853159665	10635381	201926127
	70	845887900	10202430	206234946
	75	843575889	9086874	214523896
	80	843834278	9170781	222483990
	85	840732582	8797330	223278985
	90	837219214	8235617	226043374
	95	833742228	7607579	227682549
	100	831050798	7647187	231515103
	105	830819037	7065208	234067646
	110	830257815	6537536	237506986
	115	829620087	6608083	237306190
	120	823363185	6548368	237582388

## Sheet: Fig. 3e
	SlALR								EcALR
				Conversion (%)								Conversion (%)
	Substrate	Series 1	Series 2	Series 3	Average	SD			Substrate	Series 1	Series 2	Series 3	Average	SD
	(S)-FAla	43.108	43.126	41.625	42.6197	0.861454			(S)-FAla	0.391	0.381	0.385	0.385667	0.00503322
	(R)-FAla	31.659	32.167	31.341	31.7223	0.416626			(R)-FAla	0.265	0.339	0.38	0.328	0.0582838

## Sheet: Fig. 3f
	EcALR	(0.1 µM)							SlALR	(0.02 µM)							SlALR	(0.1 µM)
				Cycles per enzyme								Cycles per enzyme								Cycles per enzyme
	Substrate	Series 1	Series 2	Series 3	Average	SD			Substrate	Series 1	Series 2	Series 3	Average	SD			Substrate	Series 1	Series 2	Series 3	Average	SD
	(S)-FAla	391.4	381.1	385.2	385.9	5.18556			(S)-FAla	34817.3	34005.1	34241.6	34354.7	417.738			(S)-FAla	43107.8	43126.3	41625.2	42619.8	861.37
	(R)-FAla	265.3	339.3	380.4	328.333	58.3284			(R)-FAla	28706.6	28583.2	28171.9	28487.2	279.97			(R)-FAla	31659.5	32167.4	31340.7	31722.5	416.939

## Sheet: Fig. 4d
	StDAPDH								VpALD
				Conversion (%)								Conversion (%)
	Time (h)	Series 1	Series 2	Series 3	Average	SD			Time (h)	Series 1	Series 2	Series 3	Average	SD
	12	81.5716	93.2262	91.6331	88.8103	6.31932			12	94.3815	102.945	100.439	99.2553	4.40291
	24	86.831	94.058	95.3164	92.0685	4.57923			24	102.76	94.0172	99.7186	98.832	4.43843

## Sheet: Fig. S8
	a
						Absorbance340nm (A.U.)
				Blank					SlALR
	Time (min)	Series 1	Series 2	Series 3	Average	SD	Series 1	Series 2	Series 3	Average	SD
	18.3333	1.504	1.474	1.465	1.481	0.0204206	1.139	1.171	1.171	1.16033	0.0184752
	19.1667	1.505	1.473	1.464	1.48067	0.0215484	1.105	1.143	1.14	1.12933	0.0211266
	20	1.503	1.469	1.463	1.47833	0.0215716	1.071	1.1	1.107	1.09267	0.0190875
	20.8333	1.505	1.47	1.46	1.47833	0.0236291	1.035	1.074	1.074	1.061	0.0225167
	21.6667	1.507	1.467	1.46	1.478	0.0253574	1	1.03	1.038	1.02267	0.0200333
	22.5	1.504	1.465	1.458	1.47567	0.0247857	0.964	1.004	1.004	0.990667	0.023094
	23.3333	1.503	1.463	1.457	1.47433	0.0250067	0.928	0.967	0.967	0.954	0.0225167
	24.1667	1.506	1.463	1.455	1.47467	0.0274287	0.89	0.92	0.929	0.913	0.0204206
	25	1.505	1.461	1.456	1.474	0.0269629	0.853	0.892	0.892	0.879	0.0225167
	25.8333	1.505	1.458	1.452	1.47167	0.029023	0.813	0.854	0.854	0.840333	0.0236714
	26.6667	1.503	1.457	1.451	1.47033	0.0284488	0.773	0.816	0.816	0.801667	0.0248261
	27.5	1.502	1.456	1.449	1.469	0.0287924	0.735	0.77	0.778	0.761	0.0228692
	28.3333	1.504	1.455	1.448	1.469	0.0305123	0.695	0.73	0.739	0.721333	0.0232451
	29.1667	1.503	1.452	1.446	1.467	0.0313209	0.655	0.701	0.701	0.685667	0.0265581
	30	1.503	1.45	1.443	1.46533	0.0328075	0.616	0.661	0.661	0.646	0.0259808
	30.8333	1.501	1.449	1.441	1.46367	0.0325781	0.576	0.622	0.622	0.606667	0.0265581
	31.6667	1.501	1.446	1.438	1.46167	0.0342977	0.538	0.584	0.584	0.568667	0.0265581
	32.5	1.499	1.444	1.436	1.45967	0.0342977	0.5	0.546	0.546	0.530667	0.0265581
	33.3333	1.498	1.442	1.434	1.458	0.0348712	0.465	0.511	0.511	0.495667	0.0265581
	b
						Absorbance340nm (A.U.)
				Blank					EcALR
	Time (min)	Series 1	Series 2	Series 3	Average	SD	Series 1	Series 2	Series 3	Average	SD
	20	1.431	1.444	1.441	1.43867	0.00680686	1.112	1.135	1.071	1.106	0.0324191
	20.8333	1.426	1.441	1.435	1.434	0.00754983	1.082	1.103	1.034	1.073	0.0353695
	21.6667	1.423	1.435	1.431	1.42967	0.0061101	1.047	1.069	0.998	1.038	0.0363456
	22.5	1.416	1.431	1.426	1.42433	0.00763763	1.013	1.034	0.961	1.00267	0.037581
	23.3333	1.414	1.426	1.421	1.42033	0.00602771	0.977	0.997	0.924	0.966	0.0377227
	24.1667	1.409	1.422	1.417	1.416	0.00655744	0.941	0.959	0.885	0.928333	0.0385919
	25	1.404	1.416	1.412	1.41067	0.0061101	0.903	0.921	0.847	0.890333	0.0385919
	25.8333	1.398	1.411	1.408	1.40567	0.00680686	0.865	0.882	0.807	0.851333	0.0393234
	26.6667	1.395	1.405	1.403	1.401	0.0052915	0.826	0.842	0.767	0.811667	0.0395011
	27.5	1.39	1.401	1.397	1.396	0.00556776	0.786	0.801	0.728	0.771667	0.038553
	28.3333	1.383	1.395	1.392	1.39	0.006245	0.747	0.761	0.687	0.731667	0.0393107
	29.1667	1.377	1.389	1.387	1.38433	0.0064291	0.706	0.719	0.646	0.690333	0.0389401
	30	1.373	1.383	1.381	1.379	0.0052915	0.666	0.678	0.605	0.649667	0.039145
	30.8333	1.367	1.378	1.377	1.374	0.00608276	0.626	0.636	0.566	0.609333	0.0378594
	31.6667	1.36	1.373	1.371	1.368	0.007	0.587	0.595	0.525	0.569	0.0383145
	32.5	1.354	1.367	1.365	1.362	0.007	0.548	0.554	0.489	0.530333	0.0359212
	33.3333	1.348	1.362	1.359	1.35633	0.00737111	0.509	0.515	0.452	0.492	0.0347707
	34.1667	1.342	1.356	1.354	1.35067	0.00757188	0.471	0.477	0.417	0.455	0.0330454

## Sheet: Fig. S9
											Absorbance340nm (A.U.)
				Blank					VpALD					VpALD+SlALR					VpALD+SlALR+DAAO
	Time (min)	Series 1	Series 2	Series 3	Average	SD	Series 1	Series 2	Series 3	Average	SD	Series 1	Series 2	Series 3	Average	SD	Series 1	Series 2	Series 3	Average	SD
	0	2.834	2.833	2.836	2.83433	0.00152753	2.817	2.766	2.756	2.77967	0.0327159	2.749	2.754	2.751	2.75133	0.00251661	2.873	2.869	2.868	2.87	0.00264575
	0.833333	2.834	2.833	2.841	2.836	0.0043589	2.793	2.729	2.728	2.75	0.0372424	2.721	2.723	2.717	2.72033	0.00305505	2.839	2.843	2.846	2.84267	0.00351188
	1.66667	2.835	2.837	2.838	2.83667	0.00152753	2.763	2.7	2.697	2.72	0.0372693	2.685	2.689	2.686	2.68667	0.00208167	2.809	2.812	2.811	2.81067	0.00152753
	2.5	2.837	2.838	2.837	2.83733	0.00057735	2.728	2.665	2.661	2.68467	0.037581	2.655	2.654	2.652	2.65367	0.00152753	2.782	2.777	2.777	2.77867	0.00288675
	3.33333	2.837	2.839	2.838	2.838	0.001	2.697	2.628	2.623	2.64933	0.0413562	2.614	2.614	2.613	2.61367	0.00057735	2.745	2.74	2.745	2.74333	0.00288675
	4.16667	2.834	2.839	2.842	2.83833	0.00404145	2.657	2.586	2.583	2.60867	0.0418848	2.574	2.573	2.57	2.57233	0.00208167	2.708	2.705	2.7	2.70433	0.00404145
	5	2.83	2.835	2.839	2.83467	0.00450925	2.617	2.541	2.54	2.566	0.0441701	2.526	2.53	2.525	2.527	0.00264575	2.669	2.662	2.656	2.66233	0.00650641
	5.83333	2.834	2.834	2.835	2.83433	0.00057735	2.575	2.493	2.494	2.52067	0.0470567	2.476	2.477	2.476	2.47633	0.00057735	2.627	2.62	2.607	2.618	0.0101489
	6.66667	2.832	2.832	2.833	2.83233	0.00057735	2.526	2.445	2.443	2.47133	0.0473533	2.422	2.422	2.423	2.42233	0.00057735	2.581	2.571	2.555	2.569	0.0131149
	7.5	2.832	2.834	2.84	2.83533	0.00416333	2.476	2.39	2.389	2.41833	0.0499433	2.364	2.366	2.366	2.36533	0.0011547	2.533	2.524	2.501	2.51933	0.0165025
	8.33333	2.831	2.833	2.836	2.83333	0.00251661	2.42	2.332	2.332	2.36133	0.0508068	2.305	2.305	2.306	2.30533	0.00057735	2.486	2.471	2.447	2.468	0.0196723
	9.16667	2.829	2.831	2.838	2.83267	0.00472582	2.365	2.273	2.274	2.304	0.0528299	2.242	2.241	2.242	2.24167	0.00057735	2.431	2.416	2.392	2.413	0.0196723
	10	2.835	2.835	2.838	2.836	0.00173205	2.304	2.209	2.209	2.24067	0.0548483	2.174	2.173	2.176	2.17433	0.00152753	2.375	2.361	2.331	2.35567	0.0224796
	10.8333	2.827	2.836	2.837	2.83333	0.00550757	2.242	2.144	2.144	2.17667	0.0565803	2.106	2.105	2.108	2.10633	0.00152753	2.319	2.303	2.27	2.29733	0.0249867
	11.6667	2.829	2.837	2.836	2.834	0.0043589	2.179	2.076	2.079	2.11133	0.0586202	2.034	2.034	2.036	2.03467	0.0011547	2.26	2.242	2.207	2.23633	0.0269506
	12.5	2.827	2.833	2.832	2.83067	0.00321455	2.11	2.009	2.009	2.04267	0.0583124	1.96	1.959	1.963	1.96067	0.00208167	2.199	2.18	2.141	2.17333	0.0295691
	13.3333	2.828	2.83	2.834	2.83067	0.00305505	2.045	1.94	1.941	1.97533	0.0603352	1.885	1.884	1.889	1.886	0.00264575	2.138	2.117	2.076	2.11033	0.0315331
	14.1667	2.827	2.832	2.838	2.83233	0.00550757	1.976	1.869	1.87	1.905	0.0614898	1.808	1.807	1.813	1.80933	0.00321455	2.075	2.052	2.011	2.046	0.0324191
	15	2.828	2.833	2.834	2.83167	0.00321455	1.906	1.798	1.8	1.83467	0.0617846	1.73	1.729	1.735	1.73133	0.00321455	2.01	1.987	1.944	1.98033	0.0335012
	15.8333	2.826	2.834	2.836	2.832	0.0052915	1.831	1.712	1.719	1.754	0.0667757	1.64	1.639	1.647	1.642	0.0043589	1.945	1.918	1.873	1.912	0.0363731
	16.6667	2.824	2.833	2.832	2.82967	0.00493288	1.749	1.635	1.643	1.67567	0.0636344	1.555	1.553	1.562	1.55667	0.00472582	1.879	1.85	1.804	1.84433	0.0378197
	17.5	2.827	2.83	2.827	2.828	0.00173205	1.677	1.568	1.572	1.60567	0.0618088	1.477	1.475	1.484	1.47867	0.00472582	1.813	1.784	1.738	1.77833	0.0378197
	18.3333	2.822	2.828	2.831	2.827	0.00458258	1.619	1.512	1.513	1.548	0.0614898	1.413	1.411	1.42	1.41467	0.00472582	1.75	1.721	1.675	1.71533	0.0378197
	19.1667	2.823	2.83	2.832	2.82833	0.00472582	1.556	1.448	1.449	1.48433	0.0620672	1.341	1.338	1.351	1.34333	0.00680686	1.687	1.655	1.607	1.64967	0.0402658
	20	2.825	2.826	2.834	2.82833	0.00493288	1.486	1.38	1.381	1.41567	0.0609125	1.266	1.265	1.279	1.27	0.00781025	1.62	1.589	1.54	1.583	0.0403361
	20.8333	2.821	2.826	2.833	2.82667	0.00602771	1.416	1.31	1.313	1.34633	0.0603517	1.19	1.188	1.202	1.19333	0.00757188	1.553	1.521	1.472	1.51533	0.0407962
	21.6667	2.821	2.83	2.83	2.827	0.00519615	1.346	1.231	1.237	1.27133	0.0647328	1.103	1.1	1.115	1.106	0.00793725	1.484	1.451	1.399	1.44467	0.0428525
	22.5	2.821	2.829	2.83	2.82667	0.00493288	1.274	1.141	1.153	1.18933	0.0735686	1.008	1.003	1.02	1.01033	0.00873689	1.415	1.381	1.328	1.37467	0.0438444
	23.3333	2.819	2.829	2.826	2.82467	0.0051316	1.203	1.063	1.077	1.11433	0.077106	0.923	0.921	0.937	0.927	0.0087178	1.348	1.313	1.262	1.30767	0.0432474
	24.1667	2.821	2.822	2.831	2.82467	0.00550757	1.134	1.012	1.021	1.05567	0.0679877	0.861	0.86	0.875	0.865333	0.0083865	1.287	1.251	1.198	1.24533	0.0447698
	25	2.819	2.822	2.823	2.82133	0.00208167	1.068	0.968	0.973	1.003	0.0563471	0.808	0.804	0.819	0.810333	0.00776745	1.228	1.192	1.133	1.18433	0.0479618
	25.8333	2.821	2.824	2.826	2.82367	0.00251661	1	0.907	0.911	0.939333	0.0525769	0.739	0.735	0.75	0.741333	0.00776745	1.164	1.127	1.068	1.11967	0.0484183
	26.6667	2.813	2.823	2.826	2.82067	0.00680686	0.93	0.84	0.845	0.871667	0.05058	0.668	0.663	0.679	0.67	0.00818535	1.099	1.062	1.003	1.05467	0.0484183
	27.5	2.815	2.821	2.826	2.82067	0.00550757	0.862	0.775	0.778	0.805	0.0493862	0.593	0.591	0.608	0.597333	0.00929157	1.036	0.999	0.938	0.991	0.0494874
	28.3333	2.816	2.823	2.823	2.82067	0.00404145	0.796	0.701	0.699	0.732	0.0554346	0.515	0.517	0.531	0.521	0.0087178	0.97	0.94	0.872	0.927333	0.0502129
	29.1667	2.815	2.823	2.826	2.82133	0.00568624	0.732	0.629	0.642	0.667667	0.0560922	0.461	0.458	0.468	0.462333	0.0051316	0.909	0.877	0.811	0.865667	0.0499733
	30	2.815	2.821	2.827	2.821	0.006	0.671	0.577	0.59	0.612667	0.0509346	0.406	0.402	0.414	0.407333	0.0061101	0.851	0.818	0.755	0.808	0.048775
	30.8333	2.813	2.816	2.816	2.815	0.00173205	0.612	0.528	0.536	0.558667	0.0463609	0.362	0.36	0.374	0.365333	0.00757188	0.797	0.758	0.702	0.752333	0.0477528
	31.6667	2.818	2.821	2.822	2.82033	0.00208167	0.554	0.479	0.486	0.506333	0.0414287	0.32	0.319	0.334	0.324333	0.0083865	0.74	0.705	0.648	0.697667	0.0464363
	32.5	2.814	2.821	2.825	2.82	0.00556776	0.498	0.428	0.436	0.454	0.0383145	0.286	0.284	0.297	0.289	0.007	0.685	0.653	0.597	0.645	0.0445421
	33.3333	2.813	2.819	2.821	2.81767	0.00416333	0.446	0.38	0.39	0.405333	0.0355715	0.259	0.257	0.267	0.261	0.0052915	0.632	0.602	0.547	0.593667	0.0431084
	34.1667	2.813	2.82	2.819	2.81733	0.00378594	0.399	0.331	0.345	0.358333	0.0359073	0.239	0.236	0.244	0.239667	0.00404145	0.582	0.552	0.5	0.544667	0.041489
	35	2.809	2.814	2.819	2.814	0.005	0.357	0.292	0.307	0.318667	0.0340343	0.225	0.221	0.228	0.224667	0.00351188	0.535	0.507	0.461	0.501	0.0373631
	35.8333	2.811	2.816	2.814	2.81367	0.00251661	0.32	0.266	0.278	0.288	0.0283549	0.216	0.212	0.218	0.215333	0.00305505	0.492	0.467	0.427	0.462	0.0327872
	36.6667	2.811	2.812	2.816	2.813	0.00264575	0.289	0.246	0.255	0.263333	0.0226789	0.211	0.207	0.213	0.210333	0.00305505	0.455	0.431	0.399	0.428333	0.0280951
	37.5	2.814	2.813	2.814	2.81367	0.00057735	0.264	0.232	0.237	0.244333	0.0172143	0.208	0.205	0.209	0.207333	0.00208167	0.422	0.401	0.376	0.399667	0.023029
	38.3333	2.812	2.813	2.817	2.814	0.00264575	0.244	0.22	0.224	0.229333	0.0128582	0.207	0.203	0.207	0.205667	0.0023094	0.394	0.378	0.358	0.376667	0.018037
	39.1667	2.811	2.813	2.814	2.81267	0.00152753	0.23	0.212	0.216	0.219333	0.00945163	0.206	0.202	0.206	0.204667	0.0023094	0.371	0.36	0.345	0.358667	0.0130512
	40	2.809	2.813	2.814	2.812	0.00264575	0.22	0.206	0.209	0.211667	0.00737111	0.205	0.201	0.205	0.203667	0.0023094	0.354	0.346	0.337	0.345667	0.0085049
	40.8333	2.807	2.812	2.813	2.81067	0.00321455	0.214	0.202	0.205	0.207	0.006245	0.205	0.201	0.205	0.203667	0.0023094	0.342	0.337	0.331	0.336667	0.00550757
	41.6667	2.808	2.811	2.81	2.80967	0.00152753	0.21	0.2	0.203	0.204333	0.0051316	0.205	0.201	0.205	0.203667	0.0023094	0.334	0.332	0.328	0.331333	0.00305505
	42.5	2.805	2.81	2.806	2.807	0.00264575	0.207	0.199	0.202	0.202667	0.00404145	0.205	0.201	0.205	0.203667	0.0023094	0.329	0.328	0.326	0.327667	0.00152753
	43.3333	2.804	2.809	2.81	2.80767	0.00321455	0.206	0.198	0.202	0.202	0.004	0.205	0.201	0.205	0.203667	0.0023094	0.326	0.326	0.325	0.325667	0.00057735
	44.1667	2.802	2.808	2.81	2.80667	0.00416333	0.205	0.198	0.201	0.201333	0.00351188	0.205	0.201	0.205	0.203667	0.0023094	0.325	0.324	0.326	0.325	0.001
	45	2.802	2.806	2.807	2.805	0.00264575	0.204	0.197	0.201	0.200667	0.00351188	0.205	0.201	0.205	0.203667	0.0023094	0.323	0.324	0.324	0.323667	0.00057735
	45.8333	2.805	2.81	2.807	2.80733	0.00251661	0.204	0.197	0.2	0.200333	0.00351188	0.205	0.201	0.205	0.203667	0.0023094	0.323	0.323	0.323	0.323	0
	46.6667	2.803	2.807	2.808	2.806	0.00264575	0.204	0.197	0.2	0.200333	0.00351188	0.205	0.201	0.205	0.203667	0.0023094	0.322	0.323	0.323	0.322667	0.00057735
	47.5	2.801	2.807	2.806	2.80467	0.00321455	0.204	0.197	0.2	0.200333	0.00351188	0.205	0.202	0.205	0.204	0.00173205	0.322	0.323	0.323	0.322667	0.00057735
	48.3333	2.798	2.804	2.802	2.80133	0.00305505	0.204	0.197	0.2	0.200333	0.00351188	0.205	0.202	0.205	0.204	0.00173205	0.322	0.323	0.324	0.323	0.001
	49.1667	2.8	2.803	2.807	2.80333	0.00351188	0.204	0.197	0.2	0.200333	0.00351188	0.205	0.201	0.205	0.203667	0.0023094	0.322	0.323	0.324	0.323	0.001
	50	2.798	2.806	2.801	2.80167	0.00404145	0.203	0.197	0.2	0.2	0.003	0.206	0.202	0.205	0.204333	0.00208167	0.322	0.322	0.323	0.322333	0.00057735
	50.8333	2.799	2.802	2.804	2.80167	0.00251661	0.203	0.197	0.2	0.2	0.003	0.206	0.202	0.205	0.204333	0.00208167	0.322	0.322	0.323	0.322333	0.00057735
	51.6667	2.798	2.802	2.802	2.80067	0.0023094	0.203	0.197	0.2	0.2	0.003	0.206	0.202	0.205	0.204333	0.00208167	0.322	0.323	0.323	0.322667	0.00057735
	52.5	2.794	2.799	2.806	2.79967	0.00602771	0.204	0.198	0.2	0.200667	0.00305505	0.206	0.202	0.205	0.204333	0.00208167	0.322	0.323	0.323	0.322667	0.00057735
	53.3333	2.792	2.798	2.793	2.79433	0.00321455	0.204	0.198	0.2	0.200667	0.00305505	0.206	0.202	0.205	0.204333	0.00208167	0.322	0.323	0.323	0.322667	0.00057735
	54.1667	2.791	2.799	2.795	2.795	0.004	0.203	0.198	0.2	0.200333	0.00251661	0.206	0.202	0.205	0.204333	0.00208167	0.322	0.323	0.323	0.322667	0.00057735
	55	2.79	2.802	2.799	2.797	0.006245	0.204	0.197	0.2	0.200333	0.00351188	0.206	0.202	0.205	0.204333	0.00208167	0.322	0.322	0.323	0.322333	0.00057735
	55.8333	2.791	2.801	2.797	2.79633	0.00503322	0.203	0.198	0.2	0.200333	0.00251661	0.206	0.202	0.206	0.204667	0.0023094	0.322	0.322	0.323	0.322333	0.00057735
	56.6667	2.789	2.798	2.796	2.79433	0.00472582	0.203	0.198	0.2	0.200333	0.00251661	0.206	0.202	0.205	0.204333	0.00208167	0.322	0.323	0.323	0.322667	0.00057735
	57.5	2.79	2.794	2.796	2.79333	0.00305505	0.204	0.198	0.201	0.201	0.003	0.206	0.202	0.205	0.204333	0.00208167	0.322	0.323	0.322	0.322333	0.00057735
	58.3333	2.791	2.793	2.792	2.792	0.001	0.204	0.197	0.2	0.200333	0.00351188	0.206	0.202	0.206	0.204667	0.0023094	0.322	0.322	0.323	0.322333	0.00057735
	59.1667	2.786	2.794	2.794	2.79133	0.0046188	0.204	0.198	0.2	0.200667	0.00305505	0.206	0.202	0.206	0.204667	0.0023094	0.321	0.322	0.323	0.322	0.001
	60	2.789	2.788	2.793	2.79	0.00264575	0.203	0.198	0.201	0.200667	0.00251661	0.206	0.202	0.206	0.204667	0.0023094	0.321	0.322	0.323	0.322	0.001
	60.8333	2.786	2.791	2.794	2.79033	0.00404145	0.204	0.198	0.2	0.200667	0.00305505	0.207	0.202	0.206	0.205	0.00264575	0.322	0.322	0.323	0.322333	0.00057735
	61.6667	2.787	2.789	2.796	2.79067	0.00472582	0.204	0.198	0.2	0.200667	0.00305505	0.206	0.202	0.206	0.204667	0.0023094	0.322	0.322	0.323	0.322333	0.00057735
	62.5	2.785	2.789	2.793	2.789	0.004	0.204	0.197	0.201	0.200667	0.00351188	0.206	0.202	0.206	0.204667	0.0023094	0.322	0.322	0.323	0.322333	0.00057735
	63.3333	2.785	2.787	2.792	2.788	0.00360555	0.204	0.198	0.201	0.201	0.003	0.206	0.203	0.206	0.205	0.00173205	0.321	0.322	0.323	0.322	0.001
	64.1667	2.781	2.786	2.792	2.78633	0.00550757	0.204	0.197	0.2	0.200333	0.00351188	0.206	0.202	0.206	0.204667	0.0023094	0.321	0.322	0.323	0.322	0.001
	65	2.782	2.782	2.789	2.78433	0.00404145	0.204	0.198	0.201	0.201	0.003	0.207	0.203	0.206	0.205333	0.00208167	0.321	0.322	0.323	0.322	0.001
	65.8333	2.781	2.781	2.788	2.78333	0.00404145	0.204	0.198	0.201	0.201	0.003	0.206	0.202	0.206	0.204667	0.0023094	0.321	0.322	0.323	0.322	0.001
	66.6667	2.782	2.781	2.79	2.78433	0.00493288	0.204	0.198	0.201	0.201	0.003	0.207	0.202	0.206	0.205	0.00264575	0.322	0.322	0.322	0.322	0
	67.5	2.78	2.784	2.783	2.78233	0.00208167	0.204	0.198	0.201	0.201	0.003	0.207	0.202	0.206	0.205	0.00264575	0.322	0.322	0.322	0.322	0
	68.3333	2.779	2.783	2.786	2.78267	0.00351188	0.204	0.198	0.201	0.201	0.003	0.206	0.203	0.206	0.205	0.00173205	0.322	0.322	0.322	0.322	0
	69.1667	2.774	2.784	2.784	2.78067	0.0057735	0.204	0.198	0.201	0.201	0.003	0.207	0.203	0.206	0.205333	0.00208167	0.321	0.322	0.322	0.321667	0.00057735
	70	2.775	2.778	2.783	2.77867	0.00404145	0.203	0.198	0.201	0.200667	0.00251661	0.207	0.203	0.206	0.205333	0.00208167	0.321	0.322	0.323	0.322	0.001
	70.8333	2.775	2.782	2.782	2.77967	0.00404145	0.204	0.198	0.201	0.201	0.003	0.207	0.203	0.206	0.205333	0.00208167	0.321	0.322	0.323	0.322	0.001
	71.6667	2.779	2.777	2.782	2.77933	0.00251661	0.204	0.198	0.201	0.201	0.003	0.207	0.203	0.206	0.205333	0.00208167	0.321	0.322	0.323	0.322	0.001
	72.5	2.773	2.781	2.782	2.77867	0.00493288	0.204	0.198	0.201	0.201	0.003	0.207	0.203	0.206	0.205333	0.00208167	0.322	0.322	0.323	0.322333	0.00057735
	73.3333	2.774	2.777	2.783	2.778	0.00458258	0.204	0.198	0.201	0.201	0.003	0.207	0.203	0.206	0.205333	0.00208167	0.321	0.322	0.322	0.321667	0.00057735
	74.1667	2.773	2.777	2.778	2.776	0.00264575	0.204	0.198	0.201	0.201	0.003	0.207	0.203	0.206	0.205333	0.00208167	0.321	0.322	0.322	0.321667	0.00057735
	75	2.772	2.779	2.777	2.776	0.00360555	0.204	0.198	0.201	0.201	0.003	0.207	0.203	0.206	0.205333	0.00208167	0.321	0.322	0.322	0.321667	0.00057735
	75.8333	2.771	2.775	2.775	2.77367	0.0023094	0.204	0.198	0.201	0.201	0.003	0.207	0.203	0.206	0.205333	0.00208167	0.321	0.322	0.322	0.321667	0.00057735
	76.6667	2.769	2.776	2.777	2.774	0.0043589	0.204	0.198	0.201	0.201	0.003	0.207	0.203	0.207	0.205667	0.0023094	0.321	0.322	0.322	0.321667	0.00057735
	77.5	2.765	2.772	2.776	2.771	0.00556776	0.204	0.198	0.201	0.201	0.003	0.207	0.203	0.206	0.205333	0.00208167	0.321	0.322	0.322	0.321667	0.00057735
	78.3333	2.768	2.772	2.775	2.77167	0.00351188	0.204	0.198	0.201	0.201	0.003	0.207	0.203	0.206	0.205333	0.00208167	0.321	0.322	0.322	0.321667	0.00057735
	79.1667	2.766	2.77	2.772	2.76933	0.00305505	0.204	0.198	0.201	0.201	0.003	0.207	0.203	0.206	0.205333	0.00208167	0.321	0.322	0.322	0.321667	0.00057735
	80	2.766	2.769	2.77	2.76833	0.00208167	0.204	0.198	0.201	0.201	0.003	0.207	0.203	0.206	0.205333	0.00208167	0.321	0.322	0.322	0.321667	0.00057735
	80.8333	2.761	2.768	2.766	2.765	0.00360555	0.204	0.198	0.201	0.201	0.003	0.207	0.203	0.207	0.205667	0.0023094	0.321	0.322	0.322	0.321667	0.00057735
	81.6667	2.766	2.766	2.77	2.76733	0.0023094	0.204	0.198	0.201	0.201	0.003	0.207	0.203	0.207	0.205667	0.0023094	0.321	0.322	0.322	0.321667	0.00057735
	82.5	2.763	2.768	2.771	2.76733	0.00404145	0.204	0.198	0.201	0.201	0.003	0.207	0.203	0.207	0.205667	0.0023094	0.321	0.322	0.322	0.321667	0.00057735
	83.3333	2.76	2.766	2.77	2.76533	0.00503322	0.204	0.198	0.201	0.201	0.003	0.207	0.203	0.207	0.205667	0.0023094	0.321	0.322	0.322	0.321667	0.00057735
	84.1667	2.763	2.764	2.771	2.766	0.0043589	0.204	0.198	0.201	0.201	0.003	0.207	0.203	0.207	0.205667	0.0023094	0.321	0.322	0.322	0.321667	0.00057735
	85	2.761	2.762	2.767	2.76333	0.00321455	0.204	0.198	0.201	0.201	0.003	0.207	0.203	0.206	0.205333	0.00208167	0.321	0.322	0.322	0.321667	0.00057735
	85.8333	2.759	2.766	2.767	2.764	0.0043589	0.204	0.198	0.201	0.201	0.003	0.207	0.203	0.207	0.205667	0.0023094	0.321	0.322	0.322	0.321667	0.00057735
	86.6667	2.758	2.76	2.762	2.76	0.002	0.204	0.198	0.201	0.201	0.003	0.207	0.203	0.207	0.205667	0.0023094	0.321	0.321	0.322	0.321333	0.00057735
	87.5	2.756	2.761	2.764	2.76033	0.00404145	0.204	0.198	0.201	0.201	0.003	0.207	0.203	0.207	0.205667	0.0023094	0.321	0.322	0.322	0.321667	0.00057735
	88.3333	2.754	2.757	2.766	2.759	0.006245	0.204	0.198	0.201	0.201	0.003	0.207	0.203	0.207	0.205667	0.0023094	0.321	0.322	0.322	0.321667	0.00057735
	89.1667	2.752	2.759	2.764	2.75833	0.00602771	0.204	0.198	0.201	0.201	0.003	0.207	0.203	0.207	0.205667	0.0023094	0.321	0.322	0.322	0.321667	0.00057735
	90	2.753	2.757	2.761	2.757	0.004	0.204	0.198	0.201	0.201	0.003	0.207	0.203	0.206	0.205333	0.00208167	0.321	0.321	0.322	0.321333	0.00057735
	90.8333	2.752	2.758	2.758	2.756	0.0034641	0.204	0.198	0.201	0.201	0.003	0.207	0.203	0.207	0.205667	0.0023094	0.321	0.321	0.322	0.321333	0.00057735
	91.6667	2.754	2.756	2.759	2.75633	0.00251661	0.204	0.198	0.201	0.201	0.003	0.207	0.203	0.207	0.205667	0.0023094	0.321	0.321	0.322	0.321333	0.00057735
	92.5	2.748	2.755	2.759	2.754	0.00556776	0.204	0.198	0.201	0.201	0.003	0.207	0.203	0.207	0.205667	0.0023094	0.321	0.321	0.322	0.321333	0.00057735
	93.3333	2.751	2.755	2.76	2.75533	0.00450925	0.204	0.198	0.201	0.201	0.003	0.207	0.203	0.207	0.205667	0.0023094	0.321	0.321	0.321	0.321	0
	94.1667	2.75	2.75	2.758	2.75267	0.0046188	0.204	0.198	0.201	0.201	0.003	0.207	0.203	0.207	0.205667	0.0023094	0.321	0.321	0.321	0.321	0
	95	2.75	2.756	2.76	2.75533	0.00503322	0.204	0.198	0.201	0.201	0.003	0.207	0.203	0.207	0.205667	0.0023094	0.321	0.321	0.322	0.321333	0.00057735
	95.8333	2.745	2.754	2.754	2.751	0.00519615	0.204	0.198	0.201	0.201	0.003	0.208	0.203	0.207	0.206	0.00264575	0.321	0.321	0.321	0.321	0
	96.6667	2.747	2.753	2.756	2.752	0.00458258	0.204	0.198	0.201	0.201	0.003	0.207	0.203	0.207	0.205667	0.0023094	0.32	0.321	0.321	0.320667	0.00057735
	97.5	2.744	2.751	2.753	2.74933	0.00472582	0.204	0.198	0.201	0.201	0.003	0.207	0.203	0.207	0.205667	0.0023094	0.32	0.322	0.321	0.321	0.001
	98.3333	2.743	2.75	2.755	2.74933	0.00602771	0.204	0.198	0.201	0.201	0.003	0.208	0.203	0.207	0.206	0.00264575	0.32	0.321	0.321	0.320667	0.00057735
	99.1667	2.741	2.748	2.749	2.746	0.0043589	0.204	0.198	0.201	0.201	0.003	0.207	0.203	0.207	0.205667	0.0023094	0.321	0.322	0.321	0.321333	0.00057735
	100	2.746	2.748	2.752	2.74867	0.00305505	0.204	0.198	0.201	0.201	0.003	0.207	0.203	0.207	0.205667	0.0023094	0.321	0.322	0.321	0.321333	0.00057735

## Sheet: Fig. S11
	a
				Absorbance340nm (A.U.)
	Time (min)	Series 1	Series 2	Series 3	Average	SD
	2.5	0.0273333	0.0263333	0.0273333	0.027	0.00057735
	3.33333	0.0323333	0.0313333	0.0323333	0.032	0.00057735
	4.16667	0.037	0.036	0.038	0.037	0.001
	5	0.0416667	0.0406667	0.0426667	0.0416667	0.001
	5.83333	0.047	0.046	0.048	0.047	0.001
	6.66667	0.0523333	0.0513333	0.0533333	0.0523333	0.001
	7.5	0.057	0.056	0.058	0.057	0.001
	8.33333	0.062	0.061	0.063	0.062	0.001
	9.16667	0.068	0.066	0.068	0.0673333	0.0011547
	10	0.073	0.071	0.072	0.072	0.001
	10.8333	0.0783333	0.0753333	0.0773333	0.077	0.00152753
	11.6667	0.0833333	0.0803333	0.0823333	0.082	0.00152753
	12.5	0.0883333	0.0853333	0.0873333	0.087	0.00152753
	13.3333	0.0933333	0.0903333	0.0923333	0.092	0.00152753
	14.1667	0.0983333	0.0953333	0.0973333	0.097	0.00152753
	15	0.103333	0.100333	0.102333	0.102	0.00152753
	b
				Absorbance340nm (A.U.)
	Time (min)	Series 1	Series 2	Series 3	Average	SD
	2.5	0.0076667	0.0096667	0.0116667	0.0096667	0.002
	3.33333	0.0106667	0.0116667	0.0136667	0.012	0.00152753
	4.16667	0.014	0.015	0.017	0.0153333	0.00152753
	5	0.016	0.018	0.02	0.018	0.002
	5.83333	0.019	0.02	0.022	0.0203333	0.00152753
	6.66667	0.0216667	0.0236667	0.0256667	0.0236667	0.002
	7.5	0.0246667	0.0256667	0.0286667	0.0263334	0.00208167
	8.33333	0.0276667	0.0296667	0.0316667	0.0296667	0.002
	9.16667	0.0296667	0.0316667	0.0346667	0.032	0.00251661
	10	0.0326667	0.0336667	0.0376667	0.0346667	0.00264575
	10.8333	0.0356667	0.0366667	0.0396667	0.0373334	0.00208167
	11.6667	0.0386667	0.0386667	0.0426667	0.04	0.0023094
	12.5	0.0406667	0.0416667	0.0456667	0.0426667	0.00264575
	13.3333	0.044	0.045	0.049	0.046	0.00264575
	14.1667	0.046	0.048	0.052	0.0486667	0.00305505
	15	0.049	0.05	0.055	0.0513333	0.00321455

[truncated: 1 more sheets: Fig. S12]
